# Supplementary material for: Cytoreductive Surgery with the PlasmaJet Improved Quality-of-Life for Advanced Stage Ovarian Cancer Patients
Source: Cancers (Basel). 2023 Aug 3;15(15):3947. doi: 10.3390/cancers15153947 (PMC10416900; doi:10.3390/cancers15153947)
Supplement: Supplementary file 1 [file cancers-15-03947-s001.zip]

Archive with 1 entries (1 files):
- cancers-2504590-supplementary.pdf
